# Supplementary material for: Air-Frying Is a Better Thermal Processing Choice for Improving Antioxidant Properties of Brassica Vegetables
Source: Antioxidants (Basel). 2023 Feb 15;12(2):490. doi: 10.3390/antiox12020490 (PMC9952021; doi:10.3390/antiox12020490)
Supplement: Supplementary file 1 [file antioxidants-12-00490-s001.zip]

Archive with 1 entries (1 files):
- antioxidants-2220017-supplementary.pdf
